# Supplementary material for: Evaluating the Feasibility and Acceptability of a Community-Based, Co-Created Yoga Program for Women with Gynecologic Cancer: A Series N-of-1 Feasibility Study
Source: Curr Oncol. 2025 Jun 24;32(7):368. doi: 10.3390/curroncol32070368 (PMC12293929; doi:10.3390/curroncol32070368)
Supplement: Supplementary file 1 [file curroncol-32-00368-s001.zip]

Archive with 1 entries (1 files):
- curroncol-3647284-supplementary.pdf
